# Supplementary material for: Luminescence Properties of an Orthorhombic KLaF4 Phosphor Doped with Pr3+ Ions under Vacuum Ultraviolet and Visible Excitation
Source: Materials (Basel). 2024 Mar 19;17(6):1410. doi: 10.3390/ma17061410 (PMC10971862; doi:10.3390/ma17061410)
Supplement: Supplementary file 1 [file materials-17-01410-s001.zip]

Archive with 1 entries (1 files):
- materials-2903733-supplementary.pdf
